# Supplementary material for: Toloese Generates Nitric Oxide through Natural Radiation of Far Infrared Rays, Reducing Serum Glucose, Cholesterol, and Triglycerides
Source: Healthcare (Basel). 2024 Jun 20;12(12):1227. doi: 10.3390/healthcare12121227 (PMC11202990; doi:10.3390/healthcare12121227)
Supplement: Supplementary file 1 [file healthcare-12-01227-s001.zip]

Archive with 1 entries (1 files):
- healthcare-3037543-supplementary.pdf
